# Supplementary material for: In-Depth Characterization of L1CAM+ Extracellular Vesicles as Potential Biomarkers for Anti-CD20 Therapy Response in Relapsing–Remitting Multiple Sclerosis
Source: Int J Mol Sci. 2025 Jul 25;26(15):7213. doi: 10.3390/ijms26157213 (PMC12347089; doi:10.3390/ijms26157213)
Supplement: Supplementary file 1 [file ijms-26-07213-s001.zip]

Archive with 1 entries (1 files):
- ijms-3741148-supplementary.pdf
